# Supplementary material for: Multiple malignant primary tumors in dogs: an Italian registry-based epidemiological study
Source: Front Vet Sci. 2026 May 5;13:1755025. doi: 10.3389/fvets.2026.1755025 (PMC13185691; doi:10.3389/fvets.2026.1755025)
Supplement: Supplementary file 2 [file Table_1.XLSX]

## Sheet: Sheet1
Vet-ICD-O-canine-1 level 2 code	Term
800	Neoplasms, NOS
801-804	Epithelial neoplasms, NOS
805-808	Squamous cell neoplasms
809-811	Basal cell neoplasms
812-813	Transitional cell papillomas and carcinomas
814-838	Adenomas and adenocarcinomas
839-842	Adnexal and skin appendage neoplasms
843	Mucoepidermoid neoplasms
844-849	Cystic, mucinous and serous neoplasms
850-854	Ductal and lobular neoplasms
855	Acinar cell neoplasms
856-857	Complex epithelial neoplasms
858	Thymic epithelial neoplasms
859-867	Specialized gonadal neoplasms
868-871	Paragangliomas and glomus tumors
872-879	Melanocytoma and Melanomas
880	Soft tissue tumors and sarcomas, NOS
881-883	Fibromatous neoplasms
884	Myxomatous neoplasms
885-888	Lipomatous neoplasms
889-892	Myomatous neoplasms
893-899	Complex mixed and stromal neoplasms
900-903	Fibroepithelial neoplasms
904	Synovial-like neoplasms
905	Mesothelial neoplasms
906-909	Germ cell neoplasms
910	Trophoblastic neoplasms
911	Mesonephromas
912-916	Blood vessel tumors
917	Lymphatic vessel tumors
918-924	Osseous and chondromatous neoplasms
925	Giant cell tumors
926	Miscellaneous bone tumors
927-934	Odontogenic tumors
935-937	Miscellaneous tumors
938-948	Gliomas
949-952	Neuroepitheliomatous neoplasms
953	Meningiomas
954-957	Nerve sheath tumors
958	Granular cell tumors
959-972	Hodgkin and non-Hodgkin lymphomas
973	Plasma cell neoplasms
974	Mast cell neoplasms
975	Neoplasms of histiocytes and accessory lymphoid cells
976	Immunoproliferative diseases
980-994	Leukemias
995-996	Myeloproliferative neoplasms
997	Other hematological neoplasms
998-999	Myelodysplastic syndromes
